# Supplementary material for: Aerial-trained deep learning networks for surveying cetaceans from satellite imagery
Source: PLoS One. 2019 Oct 1;14(10):e0212532. doi: 10.1371/journal.pone.0212532 (PMC6772036; doi:10.1371/journal.pone.0212532)
Supplement: S8 File — (TXT) [file pone.0212532.s010.txt]

######################SPACEWHALE PROJECT#############################################################
### This script runs SVM (C-SVC) and Ridge Regression models for Spacewhale
### Authors: Hieu Le (and Alex Borowicz)
### Date: July 2019
### Data and code available at github.com/aborowicz/spacewhale
### Usage examples:
###
### python baseline_train.py --train_dir ./data/train --test_dir ./data/test --model 'resnet-152' --param 0.8
### Data must be separated into dirs labelled by class. E.g. ./data/train/whale and ./data/train/water
#####################################################################################################
### Library Imports

from pathlib import Path
#import matplotlib.pyplot as plt
import numpy as np
from sklearn import svm, metrics, datasets
from sklearn.linear_model import RidgeClassifier as ridge_reg
from sklearn.utils import Bunch
from sklearn.model_selection import GridSearchCV, train_test_split
import skimage
import skimage.feature
from skimage.io import imread
from skimage.transform import resize
import argparse

parse = argparse.ArgumentParser()
parse.add_argument('--train_dir', )
parse.add_argument('--test_dir')
parse.add_argument('--model', type=str)
parse.add_argument('--param', type=float) #Alpha for RidgeReg, C for C-SVC
opt = parse.parse_args()


def load_image_files(container_path, dimension=(32, 32)):
    """
    Load image files with categories as subfolder names 
    which performs like scikit-learn sample dataset
    
    Parameters
    ----------
    container_path : string or unicode
        Path to the main folder holding one subfolder per category
    dimension : tuple
        size to which image are adjusted to
        
    Returns
    -------
    Bunch
    """
    image_dir = Path(container_path)
    folders = [directory for directory in image_dir.iterdir() if directory.is_dir()]
    categories = [fo.name for fo in folders]

    descr = "A image classification dataset"
    images = []
    flat_data = []
    target = []
    for i, direc in enumerate(folders):
        for file in direc.iterdir():
            img = skimage.io.imread(file)
            img_resized = resize(img, dimension, anti_aliasing=True, mode='reflect')
            #We extract image feature here, you can use different features from skimage.feature or even use them together by concatinate them into a single vector.
            flat_data.append(skimage.feature.hog(img_resized).flatten())
            #flat_data.append(skimage.feature.local_binary_pattern(img_resized, P=4, R=28).flatten())
     #       images.append(img_resized)
            target.append(i)
    flat_data = np.array(flat_data)
    target = np.array(target)
    images = np.array(images)

    return Bunch(data=flat_data,
                 target=target,
                 target_names=categories,
                 DESCR=descr)

#load dataset and extract hog feature descriptor for each image
training_dataset = load_image_files(opt.train_dir)
testing_dataset = load_image_files(opt.test_dir)
X_train = training_dataset.data
y_train = training_dataset.target
X_test = testing_dataset.data
y_test = testing_dataset.target

#print(X_train.shape)
#print(y_train.shape)
#print(X_test.shape)
if opt.model == "SVM":
    #SVM classfier
    classifier = svm.SVC(C=opt.param, class_weight='balanced')
    print("Classifying with C-SVC!")
else:
    #Ridge Regression classifier
    classifier = ridge_reg(alpha = opt.param, class_weight='balanced')
    print("Classifying with Ridge Regression!")

#Prediction on training set.
classifier.fit(X_train,y_train)
# Test the performance on the training set
#y_pred = classifier.predict(X_train)
# Test the performance on the test set
y_pred = classifier.predict(X_test)
print(y_test)
print(y_pred)
tp=fn=fp=tn = 0
tp = tp + sum(y_pred[y_test==0] == 0)
fn = fn + sum(y_pred[y_test==0] == 1)
fp = fp + sum(y_pred[y_test==1] == 0)
tn = tn + sum(y_pred[y_test==1] == 1)

print("true pos",tp)
print("false neg", fn)
print("false pos", fp)
print("true neg", tn)
### Print out results
print('Correctly Identified as Whales: '+ str(float(tp)))
print('Correctly Identified as Water: '+ str(float(tn)))
print('Misidentified as Whales: '+ str(float(fp)))
print('Misidentified as Water: '+ str(float(fn)))
prec = float(tn)/float(tn+fn)
recall =  float(tn)/ float(tn+fp)
f1 = 2*prec*recall/(prec+recall)
print("prec: %f, recall: %f"%(prec,recall))
print("F1 Score:", f1)

y_pred
#print("Classification report for classifier %s:\n%s\n"
#      % (classifier, metrics.classification_report(y_train, y_pred)))
print("Classification report for classifier %s:\n%s\n"
      % (classifier, metrics.classification_report(y_test, y_pred)))
