# Supplementary material for: Aerial-trained deep learning networks for surveying cetaceans from satellite imagery
Source: PLoS One. 2019 Oct 1;14(10):e0212532. doi: 10.1371/journal.pone.0212532 (PMC6772036; doi:10.1371/journal.pone.0212532)
Supplement: S10 File — Results at the training and testing phase for a ResNet-152 model. Used to create Fig 3B. (CSV) [file pone.0212532.s012.csv]

epoch	acc	loss	wat_acc	whale_acc	lr	model	mode
0	0.757	0.4947	0.825673279	0.689894372	0.0006	resnet-152	train
1	0.8246	0.3953	0.913443247	0.734926235	0.0006	resnet-152	train
2	0.843	0.3578	0.913360838	0.758338578	0.0006	resnet-152	train
3	0.8462	0.3461	0.93571199	0.758304334	0.0006	resnet-152	train
4	0.8539	0.3376	0.945376821	0.761239563	0.0006	resnet-152	train
5	0.8544	0.3394	0.947710347	0.759987165	0.0006	resnet-152	train
6	0.8597	0.3234	0.954552578	0.761642057	0.0006	resnet-152	train
7	0.8631	0.3122	0.965166216	0.760588141	0.0006	resnet-152	train
8	0.8614	0.3175	0.955980861	0.766974817	0.0006	resnet-152	train
9	0.8661	0.3089	0.957606783	0.775305895	0.0006	resnet-152	train
10	0.868	0.3041	0.957463757	0.778522419	0.0006	resnet-152	train
11	0.8729	0.2977	0.959553037	0.784168013	0.0006	resnet-152	train
12	0.8753	0.2911	0.96304	0.788369876	0.0006	resnet-152	train
13	0.8723	0.2964	0.960581583	0.786433743	0.0006	resnet-152	train
14	0.8697	0.2946	0.955195424	0.78384	0.0006	resnet-152	train
15	0.8733	0.2956	0.960121717	0.787460317	0.0006	resnet-152	train
16	0.872	0.2924	0.960428819	0.781648121	0.0006	resnet-152	train
17	0.8702	0.2945	0.958726604	0.782456698	0.0006	resnet-152	train
18	0.8747	0.2886	0.957588226	0.790682731	0.0006	resnet-152	train
19	0.8679	0.2981	0.958617409	0.776334776	0.0006	resnet-152	train
20	0.8768	0.2871	0.963619108	0.788813886	0.0006	resnet-152	train
21	0.8705	0.2956	0.960831335	0.780887263	0.0006	resnet-152	train
22	0.8697	0.2952	0.957659987	0.784298301	0.0006	resnet-152	train
23	0.8726	0.2907	0.959879	0.785246687	0.0006	resnet-152	train
0	0.866385373		0.863309353	1	0.0006	resnet-152	test
1	0.885372714		0.882014388	1	0.0006	resnet-152	test
2	0.933895921		0.934532374	0.90625	0.0006	resnet-152	test
3	0.905766526		0.90647482	0.875	0.0006	resnet-152	test
4	0.958509142		0.960431655	0.875	0.0006	resnet-152	test
5	0.915611814		0.916546763	0.875	0.0006	resnet-152	test
6	0.937412096		0.938848921	0.875	0.0006	resnet-152	test
7	0.933895921		0.935251799	0.875	0.0006	resnet-152	test
8	0.936708861		0.937410072	0.90625	0.0006	resnet-152	test
9	0.928270042		0.927338129	0.96875	0.0006	resnet-152	test
10	0.931786217		0.930215827	1	0.0006	resnet-152	test
11	0.934599156		0.933093525	1	0.0006	resnet-152	test
12	0.938818565		0.937410072	1	0.0006	resnet-152	test
13	0.937412096		0.935971223	1	0.0006	resnet-152	test
14	0.936005626		0.935251799	0.96875	0.0006	resnet-152	test
15	0.935302391		0.936690647	0.875	0.0006	resnet-152	test
16	0.932489451		0.931654676	0.96875	0.0006	resnet-152	test
17	0.933192686		0.931654676	1	0.0006	resnet-152	test
18	0.936005626		0.935251799	0.96875	0.0006	resnet-152	test
19	0.928973277		0.928057554	0.96875	0.0006	resnet-152	test
20	0.933895921		0.933093525	0.96875	0.0006	resnet-152	test
21	0.936005626		0.935251799	0.96875	0.0006	resnet-152	test
22	0.938115331		0.938129496	0.9375	0.0006	resnet-152	test
23	0.935302391		0.934532374	0.96875	0.0006	resnet-152	test
